# Supplementary material for: Probing Mn Precatalyst Activation through Time-Resolved Spectroscopy: A Quantitative Evaluation of the Effects of CO and PPh3 as Coligands on Ultrafast Dynamics and C–C Bond Formation
Source: Inorg Chem. 2025 Aug 12;64(33):16768–80. doi: 10.1021/acs.inorgchem.5c01443 (PMC12381853; doi:10.1021/acs.inorgchem.5c01443)
Supplement: Supplementary file 1 [file ic5c01443_si_001.xyz]

33
2 SCF Energy (au) BP86/SV(P) 	-2214.099752588, SCF Energy (au) PBE0/def2-TZVPP -2213.682716266, SCF Energy (au) PBE0/def2-TZVPP -2213.6891333304 (Toluene Correction) Zero Point Energy (au) 	0.2183187 Chemical Potential (kJ mol-1) 	438.39 Dispersion Correction (au) PBE0/def2-TZVPP	-0.04757433
Mn    2.1707713    0.3092338   -1.1664833 
C     1.8506063   -1.3405195   -1.9327357 
C     2.9794166    0.9963843   -2.6508740 
C     2.3363967    1.8654034   -0.1856274 
O     2.4378159    2.8249328    0.4541972 
O     3.5134643    1.4290425   -3.5920878 
C    -0.7499252    0.5479107   -0.7953079 
C    -0.0979170    1.5540594   -2.8173282 
C    -1.4073546    1.9230355   -3.1302366 
C    -2.4240663    1.5798744   -2.2203422 
C    -2.1007795    0.8919159   -1.0505663 
N    -0.2924968   -0.1286950    0.3167109 
C     1.1099897   -0.3908369    0.4111980 
C     1.3261431   -1.0669888    1.5907822 
C     0.0610154   -1.2470059    2.2684324 
C    -0.9572125   -0.6500226    1.4542150 
H     0.7343650    1.7981217   -3.4944674 
H    -1.6180267    2.4650399   -4.0640353 
H    -3.4738314    1.8486278   -2.4212484 
H    -2.8845224    0.6207753   -0.3364598 
H     2.3012716   -1.4133891    1.9569968 
C    -0.2911247   -1.8601335    3.4880959 
N     0.2350256    0.8871072   -1.6886824 
H     0.4871957   -2.3207990    4.1183726 
C    -1.6357525   -1.8758250    3.8854084 
H    -1.9212816   -2.3528398    4.8374509 
C    -2.6293758   -1.2856862    3.0763824 
H    -3.6828473   -1.3049498    3.3999151 
C    -2.3046958   -0.6675167    1.8550449 
H    -3.1138041   -0.2227299    1.2609183 
O     1.6479331   -2.3867163   -2.3852004 
C     3.7084894   -0.3081652   -0.4617912 
O     4.6851145   -0.7186453    0.0193534
65
3 SCF Energy (au) BP86/SV(P) 	-3136.581910272, SCF Energy (au) PBE0/def2-TZVPP -3136.023590569, SCF Energy (au) PBE0/def2-TZVPP -3136.0339246292 (Toluene Correction), Zero Point Energy (au) 		0.4783358, Chemical Potential (kJ mol-1) 	1072.09, Dispersion Correction (au) PBE0/def2-TZVPP	-0.11272829
Mn    1.2832443    1.8018864    0.3562137 
P     1.0279091   -0.2940857   -0.7762570 
C     2.0527130    2.5003997   -1.1314111 
C     1.4455412    3.3563372    1.2517716 
O     1.5661759    4.3527574    1.8415215 
O     2.5515608    3.0089327   -2.0614383 
C    -1.6276630    2.0774080    0.7453221 
C    -0.9834827    3.0610598   -1.2830037 
C    -2.2728814    3.5338211   -1.5356898 
C    -3.2704056    3.2781042   -0.5779053 
C    -2.9520087    2.5477217    0.5681504 
N    -1.1771125    1.3560133    1.8312691 
C     0.2345051    1.1368384    1.9434249 
C     0.4487793    0.5626429    3.1814835 
C    -0.8175313    0.3717974    3.8503525 
C    -1.8435039    0.8680895    2.9797076 
H    -0.1654037    3.2553404   -1.9921042 
H    -2.4787762    4.1008230   -2.4554967 
H    -4.2969142    3.6547913   -0.7174344 
H    -3.7081691    2.3688037    1.3398346 
H     1.4297690    0.2939383    3.5942875 
C    -1.1753045   -0.1898388    5.0936487 
N    -0.6504390    2.3566806   -0.1765447 
H    -0.3938025   -0.5689925    5.7727556 
C    -2.5298630   -0.2666815    5.4501001 
H    -2.8174966   -0.7039293    6.4207122 
C    -3.5314771    0.1990258    4.5722864 
H    -4.5931558    0.1157954    4.8570843 
C    -3.2017730    0.7668577    3.3271791 
H    -4.0134262    1.0883391    2.6602651 
C     0.6409458   -1.8271771    0.2030368 
C     2.4896676   -0.9248673   -1.7509987 
C    -0.2986349   -0.2058375   -2.0661612 
C     4.6827727   -1.9707894   -3.2041504 
C     4.8174973   -0.7736342   -2.4852384 
C     3.7279249   -0.2525779   -1.7631249 
C     2.3667587   -2.1364541   -2.4720026 
C     3.4516260   -2.6520121   -3.1958604 
H     5.5376584   -2.3781557   -3.7691064 
H     5.7784684   -0.2334912   -2.4800783 
H     3.8573466    0.6850860   -1.2050972 
H     1.4124667   -2.6881425   -2.4645277 
H     3.3362630   -3.5968162   -3.7526538 
C    -2.3403852    0.1511576   -3.9977944 
C    -0.9894076    0.2481075   -4.3702333 
C     0.0248489    0.0726010   -3.4128226 
C    -1.6622575   -0.2763144   -1.6962225 
C    -2.6729009   -0.1084043   -2.6568174 
H    -3.1348566    0.2817049   -4.7511551 
H    -0.7165624    0.4583464   -5.4178014 
H     1.0796575    0.1495204   -3.7212643 
H    -1.9425692   -0.4699272   -0.6483090 
H    -3.7298701   -0.1788285   -2.3510266 
C     0.2864049   -4.1894165    1.7221337 
C     1.2559612   -3.2448889    2.0994451 
C     1.4289993   -2.0704564    1.3505433 
C    -0.3210273   -2.7880624   -0.1775052 
C    -0.4988981   -3.9585102    0.5812718 
H     0.1451086   -5.1072836    2.3165005 
H     1.8821585   -3.4180324    2.9900622 
H     2.2006951   -1.3470414    1.6536478 
H    -0.9363290   -2.6363165   -1.0778947 
H    -1.2568373   -4.6967935    0.2704698 
C     2.7950520    1.2273391    1.1094029 
O     3.7626462    0.8656914    1.6612476
46
7(pi) SCF Energy (au) BP86/SV(P) 	-2372.180134946 SCF Energy (au) PBE0/def2-TZVPP -2371.734186188 SCF Energy (au) PBE0/def2-TZVPP	 		-2371.7421306261 (Toluene Correction) Zero Point Energy (au) 		0.3351301 Chemical Potential (kJ mol-1) 	723.34 Dispersion Correction (au) PBE0/def2-TZVPP	-0.07097007
Mn    1.4280492    0.6886940    0.4617977 
C     1.9275824    1.4949547    1.9416536 
C     2.8960353   -0.3343074    0.5306932 
C     2.2118903    1.9380655   -0.6135097 
O     2.7514605    2.7346144   -1.2770983 
O     3.8439329   -1.0108382    0.6221149 
C    -1.4083596    0.8724373    1.2066813 
C    -0.7349720    2.8162114    0.0760925 
C    -1.9835042    3.4193033    0.2428059 
C    -2.9737192    2.7071063    0.9446277 
C    -2.6899755    1.4298398    1.4322483 
N    -0.9880891   -0.3729919    1.6291078 
C     0.3931113   -0.7019823    1.4343701 
C     0.5774142   -1.9611837    1.9818761 
C    -0.6781472   -2.4529469    2.4981659 
C    -1.6658381   -1.4384019    2.2633048 
H     0.0796234    3.3355010   -0.4510882 
H    -2.1656603    4.4278718   -0.1573435 
H    -3.9675516    3.1497564    1.1211512 
H    -3.4417687    0.8768085    2.0053887 
H     1.5348373   -2.4979546    2.0189756 
C    -1.0533646   -3.6608447    3.1226296 
N    -0.4388518    1.5789045    0.5386578 
C     0.1086315   -0.3714013   -1.8931094 
C     1.3368989   -1.0643085   -1.9075638 
C     2.3400643   -0.7073982   -2.8338790 
C     2.1443032    0.3429986   -3.7483061 
C     0.9003647    1.0231578   -3.7285621 
C    -0.1041510    0.6731687   -2.8195447 
H     1.4838094   -1.9299488   -1.2435985 
H     3.2935184   -1.2619716   -2.8375066 
C     3.2339213    0.7631488   -4.7077816 
H     0.7241037    1.8423856   -4.4467712 
H    -1.0693699    1.2058601   -2.8348063 
H    -0.7035833   -0.7060306   -1.2295976 
H    -0.2988316   -4.4426190    3.3094049 
C    -2.3912592   -3.8540182    3.4948186 
H    -2.6951222   -4.7939138    3.9843766 
C    -3.3575249   -2.8575125    3.2395344 
H    -4.4082185   -3.0278901    3.5261137 
C    -3.0102370   -1.6427445    2.6197947 
H    -3.7994871   -0.9052490    2.4214900 
O     2.2384519    2.0215329    2.9371257 
H     2.8225963    1.0219397   -5.7080507 
H     3.9947556   -0.0351321   -4.8405030 
H     3.7622307    1.6673288   -4.3263808
46
7(CH3-sigma) SCF Energy (au) BP86/SV(P) 	-2372.177283514 SCF Energy (au) PBE0/def2-TZVPP -2371.729539241 SCF Energy (au) PBE0/def2-TZVPP	 		-2371.7377820736 (Toluene Correction) Zero Point Energy (au) 		0.3343206 Chemical Potential (kJ mol-1) 	711.41 Dispersion Correction (au) PBE0/def2-TZVPP	-0.06451310
Mn    2.0525907    0.5646357    1.0907042 
C     2.4752798    1.4824136    2.5274572 
C     3.2721801   -0.6870555    1.4807698 
C     3.1986412    1.4999527    0.0247448 
O     3.9581232    2.0728427   -0.6550933 
O     4.0429711   -1.5210897    1.7498661 
C    -0.8125570    1.1794447    1.1368574 
C     0.3642806    2.8486630   -0.0238843 
C    -0.7923022    3.5997837   -0.2368865 
C    -2.0044468    3.1114932    0.2849398 
C    -2.0199943    1.8992052    0.9774975 
N    -0.6745611   -0.0285076    1.7907583 
C     0.6535630   -0.5363228    1.9489749 
C     0.5362128   -1.7316963    2.6450441 
C    -0.8552822   -2.0016074    2.9102130 
C    -1.6151465   -0.9154476    2.3583858 
H     1.3401056    3.1927062   -0.3982760 
H    -0.7377282    4.5480979   -0.7917492 
H    -2.9408276    3.6787580    0.1581578 
H    -2.9526443    1.5212470    1.4096325 
H     1.3777600   -2.3699269    2.9455136 
C    -1.5206747   -3.0673163    3.5522293 
N     0.3730423    1.6691416    0.6439532 
C     0.2841965    0.2880216   -5.4611027 
C    -0.5793346   -0.5371274   -4.7212512 
C    -0.1911879   -1.0105053   -3.4562359 
C     1.0654610   -0.6732374   -2.9086832 
C     1.9237207    0.1577220   -3.6639776 
C     1.5382165    0.6345884   -4.9268039 
H    -1.5630822   -0.8189499   -5.1326867 
H    -0.8737721   -1.6616384   -2.8833417 
C     1.4775760   -1.1707771   -1.5443562 
H     2.9093951    0.4355881   -3.2526469 
H     2.2248218    1.2790765   -5.5009103 
H    -0.0174856    0.6585898   -6.4549006 
H    -0.9409898   -3.9017777    3.9797541 
C    -2.9198096   -3.0510450    3.6331808 
H    -3.4515447   -3.8770080    4.1332991 
C    -3.6571830   -1.9865626    3.0711173 
H    -4.7577278   -1.9918502    3.1333446 
C    -3.0190391   -0.9108128    2.4261524 
H    -3.6359618   -0.1146413    1.9887856 
O     2.7198575    2.0872367    3.4963948 
H     2.5372194   -1.5006786   -1.5169420 
H     0.8379474   -2.0020711   -1.1818216 
H     1.3701207   -0.3415554   -0.7861781
42
8  SCF Energy (au) BP86/SV(P) 	-2348.955770316 SCF Energy (au) PBE0/def2-TZVPP -2348.510449317 SCF Energy (au) PBE0/def2-TZVPP	 		-2348.5196185609 (Toluene Correction) Zero Point Energy (au) 		0.2983009 Chemical Potential (kJ mol-1) 	635.70 Dispersion Correction (au) PBE0/def2-TZVPP	-0.06147809
Mn    1.6080736   -0.5106863   -1.2736459 
C     1.3447739   -2.1104125   -2.0289494 
C     2.4375403    0.1045529   -2.7716439 
N     1.8489691    1.3736075   -0.2720260 
O     2.9836620    0.4337310   -3.7548107 
C    -1.3148525   -0.2896405   -0.9759284 
C    -0.6032258    0.8204603   -2.9173083 
C    -1.9074231    1.1768919   -3.2686978 
C    -2.9540379    0.7624622   -2.4254124 
C    -2.6626144    0.0268562   -1.2749861 
N    -0.8816994   -0.9928904    0.1324495 
C     0.5324424   -1.2050388    0.2719129 
C     0.7143421   -1.8792066    1.4639005 
C    -0.5658860   -2.0953395    2.0983379 
C    -1.5725846   -1.5320749    1.2442526 
H     0.2507183    1.1063539   -3.5500982 
H    -2.0921988    1.7569920   -4.1851592 
H    -4.0015642    1.0093420   -2.6634259 
H    -3.4701380   -0.3043567   -0.6142999 
H     1.6844180   -2.2064233    1.8608753 
C    -0.9452388   -2.7144465    3.3074785 
N    -0.2980060    0.1083290   -1.8084007 
H    -0.1771398   -3.1512971    3.9668764 
C    -2.3025076   -2.7697014    3.6562010 
H    -2.6081248   -3.2539496    4.5984884 
C    -3.2835712   -2.2130660    2.8088247 
H    -4.3475391   -2.2664142    3.0921428 
C    -2.9325692   -1.5897232    1.5967378 
H    -3.7325949   -1.1768883    0.9678874 
O     1.1684035   -3.1579236   -2.5101158 
C     3.1198703   -1.0855064   -0.5032643 
O     4.0859328   -1.4654339    0.0320959 
C     2.2213440    3.8433572    1.0568079 
C     3.1468077    3.3882418    0.1043035 
C     2.9223783    2.1612683   -0.5319036 
C     0.9658329    1.8147902    0.6553726 
C     1.1093509    3.0348625    1.3315495 
H     2.3665729    4.8053230    1.5750600 
H     4.0432423    3.9740017   -0.1532204 
H     3.6302133    1.7858159   -1.2863081 
H     0.1179657    1.1506921    0.8755999 
H     0.3506618    3.3324885    2.0724502
78
9(pi) SCF Energy (au) BP86/SV(P) 	-3294.648096662 SCF Energy (au) PBE0/def2-TZVPP -3294.063819994 SCF Energy (au) PBE0/def2-TZVPP	 		-3294.0746200806 (Toluene Correction) Zero Point Energy (au) 		0.5944380 Chemical Potential (kJ mol-1) 	1348.77 Dispersion Correction (au) PBE0/def2-TZVPP	-0.13754102
Mn    0.4376178   -0.3184232   -0.8674259 
P     1.0475614    0.6501661    1.0400563 
C     1.8145907   -1.4260089   -0.7531921 
C     1.2979095    0.9380488   -1.8305061 
O     1.8597594    1.7340431   -2.4922444 
O     2.6840289   -2.2154594   -0.6812952 
C    -2.4861508   -0.1857875   -0.5237987 
C    -1.6878105    1.7850803   -1.5076460 
C    -2.9684940    2.3368347   -1.5890829 
C    -4.0473279    1.5809274   -1.0986121 
C    -3.8093641    0.3120256   -0.5637211 
N    -2.1107305   -1.4318494   -0.0560804 
C    -0.7131430   -1.7581918   -0.1188359 
C    -0.6049252   -3.0673763    0.3270979 
C    -1.9077375   -3.5760441    0.6767925 
C    -2.8582647   -2.5264918    0.4330342 
H    -0.8136141    2.3342598   -1.8846666 
H    -3.1085022    3.3376614   -2.0239070 
H    -5.0763118    1.9745068   -1.1337267 
H    -4.6411507   -0.2895548   -0.1832747 
H     0.3384126   -3.6221853    0.4169312 
C    -2.3523369   -4.8180007    1.1783867 
N    -1.4293153    0.5623670   -0.9854229 
C    -0.7637371   -1.3358046   -3.5127207 
C     0.5123745   -1.9312602   -3.4686338 
C     1.5484458   -1.4438376   -4.2910180 
C     1.3395557   -0.3524616   -5.1541655 
C     0.0493765    0.2302607   -5.1923313 
C    -0.9900666   -0.2536630   -4.3875677 
H     0.6836056   -2.8149870   -2.8354548 
H     2.5413590   -1.9228478   -4.2488857 
C     2.4660967    0.2137392   -5.9883131 
H    -0.1371214    1.0805123   -5.8711657 
H    -1.9896838    0.2082042   -4.4449745 
H    -1.5876165   -1.7566069   -2.9155113 
H    -1.6267482   -5.6264083    1.3669617 
C    -3.7181954   -5.0087038    1.4312383 
H    -4.0752486   -5.9755777    1.8230365 
C    -4.6432577   -3.9708282    1.1879709 
H    -5.7144869   -4.1328588    1.3919159 
C    -4.2275391   -2.7223404    0.6881039 
H    -4.9847672   -1.9452954    0.5186382 
C     0.0927263    2.2037254    1.4544189 
C     2.7813536    1.3349408    1.1856081 
C     0.9202261   -0.3915875    2.5800658 
C     5.3947877    2.3894516    1.4791891 
C     5.1068022    1.4882876    0.4424198 
C     3.8093193    0.9649098    0.2952948 
C     3.0822184    2.2447717    2.2274243 
C     4.3768157    2.7662627    2.3736159 
H     6.4115782    2.8017140    1.5904868 
H     5.8956565    1.1875113   -0.2666754 
H     3.6061190    0.2637911   -0.5259137 
H     2.2941858    2.5509004    2.9347149 
H     4.5904252    3.4750303    3.1911352 
C     0.6879315   -2.0791791    4.8470290 
C     1.9406027   -1.5712778    4.4680631 
C     2.0567478   -0.7316405    3.3459386 
C    -0.3315950   -0.9335906    2.9547808 
C    -0.4489575   -1.7571786    4.0855158 
H     0.5974968   -2.7351366    5.7288459 
H     2.8423369   -1.8278620    5.0488299 
H     3.0483742   -0.3450101    3.0656436 
H    -1.2292909   -0.7247345    2.3525785 
H    -1.4358134   -2.1647456    4.3597398 
C    -1.3016175    4.6293167    1.9106079 
C    -0.3796445    4.5314901    0.8527961 
C     0.3072229    3.3293549    0.6236440 
C    -0.8273417    2.3144377    2.5171804 
C    -1.5212096    3.5185135    2.7403348 
H    -1.8415942    5.5736601    2.0914504 
H    -0.1885873    5.4009641    0.2016058 
H     1.0372501    3.2716481   -0.2010701 
H    -0.9947169    1.4654925    3.1975646 
H    -2.2324715    3.5864480    3.5805354 
H     2.1055006    0.5784851   -6.9749791 
H     3.2638556   -0.5389148   -6.1667342 
H     2.9362598    1.0799675   -5.4676690
78
9(CH3-sigma) SCF Energy (au) BP86/SV(P) 	-3294.647710698 SCF Energy (au) PBE0/def2-TZVPP -3294.062936945 SCF Energy (au) PBE0/def2-TZVPP	 		-3294.0738681129 (Toluene Correction) Zero Point Energy (au) 		0.5937737 Chemical Potential (kJ mol-1) 	1340.12 Dispersion Correction (au) PBE0/def2-TZVPP	-0.13244281
Mn    1.0902273    0.0262221   -0.7498254 
P     1.4984293    1.1200367    1.1302331 
C     2.5085728   -1.0087098   -0.5394696 
C     1.9583943    1.2796664   -1.7050596 
O     2.5312000    2.0590053   -2.3779138 
O     3.4053703   -1.7637196   -0.4453355 
C    -1.8494130   -0.1018145   -0.8251838 
C    -1.0926324    1.8947121   -1.7931006 
C    -2.3884355    2.3020712   -2.1137946 
C    -3.4541384    1.4528865   -1.7675151 
C    -3.1876324    0.2436904   -1.1213844 
N    -1.4387675   -1.2723140   -0.2128060 
C    -0.0245871   -1.4766524   -0.0871369 
C     0.1328740   -2.7559099    0.4314706 
C    -1.1577788   -3.3563055    0.6547917 
C    -2.1504030   -2.3997802    0.2483211 
H    -0.2253650    2.5179544   -2.0535548 
H    -2.5513808    3.2609167   -2.6279271 
H    -4.4947081    1.7255488   -2.0075177 
H    -4.0063847   -0.4371971   -0.8676618 
H     1.1000160   -3.2248352    0.6560331 
C    -1.5602082   -4.6058322    1.1738801 
N    -0.8069851    0.7294134   -1.1613172 
C    -3.0666287   -2.6186105   -5.2482723 
C    -2.5653432   -3.2318361   -4.0859342 
C    -1.2932399   -2.8905926   -3.5991563 
C    -0.4958855   -1.9283811   -4.2602034 
C    -1.0135774   -1.3201838   -5.4246262 
C    -2.2850855   -1.6611385   -5.9167338 
H    -3.1675466   -3.9872615   -3.5540410 
H    -0.9065821   -3.3802408   -2.6889672 
C     0.8625770   -1.5529969   -3.7222782 
H    -0.4046360   -0.5699735   -5.9583557 
H    -2.6653533   -1.1775270   -6.8324013 
H    -4.0631692   -2.8905800   -5.6348093 
H    -0.8013561   -5.3424895    1.4851807 
C    -2.9273536   -4.8924237    1.2908883 
H    -3.2532291   -5.8647475    1.6958237 
C    -3.8940423   -3.9409494    0.8989360 
H    -4.9660986   -4.1751449    1.0050951 
C    -3.5210534   -2.6883747    0.3763744 
H    -4.3095029   -1.9753413    0.1013587 
C     0.4148123    2.6252269    1.3594997 
C     3.1711041    1.9094134    1.3846475 
C     1.2788669    0.1542558    2.7081346 
C     5.6942210    3.1159244    1.8316824 
C     5.5517862    2.1111172    0.8618522 
C     4.2990093    1.5119772    0.6383726 
C     3.3250442    2.9229144    2.3603957 
C     4.5756907    3.5200157    2.5823969 
H     6.6762425    3.5878633    2.0021427 
H     6.4207826    1.7880629    0.2652437 
H     4.2100239    0.7285485   -0.1272804 
H     2.4566795    3.2513367    2.9545391 
H     4.6754505    4.3096307    3.3458387 
C     0.9125534   -1.4138008    5.0409750 
C     2.1598248   -0.8293308    4.7699453 
C     2.3420699   -0.0479460    3.6149018 
C     0.0342663   -0.4612243    2.9785468 
C    -0.1510427   -1.2262579    4.1407307 
H     0.7701216   -2.0241412    5.9482899 
H     3.0051800   -0.9795141    5.4620516 
H     3.3276374    0.4020372    3.4205397 
H    -0.8012087   -0.3553994    2.2691870 
H    -1.1308797   -1.6934674    4.3329262 
C    -1.1776733    4.9631588    1.5340116 
C    -0.1637567    4.8686767    0.5633932 
C     0.6218616    3.7093525    0.4734046 
C    -0.5980412    2.7330702    2.3347963 
C    -1.3901116    3.8935218    2.4179083 
H    -1.7956988    5.8736801    1.6046739 
H     0.0214139    5.7075775   -0.1282923 
H     1.4219601    3.6546102   -0.2837323 
H    -0.7645255    1.9170426    3.0547609 
H    -2.1741802    3.9606213    3.1906500 
H     1.4830500   -1.0255911   -4.4772974 
H     1.4266701   -2.4336263   -3.3489198 
H     0.7716385   -0.8495973   -2.8470198 
78
9(CH-sigma) SCF Energy (au) BP86/SV(P) 	-3294.647333167 SCF Energy (au) PBE0/def2-TZVPP -3294.062903188 SCF Energy (au) PBE0/def2-TZVPP	 		-3294.0741152337 (Toluene Correction) Zero Point Energy (au) 		0.5940920 Chemical Potential (kJ mol-1) 	1346.94 Dispersion Correction (au) PBE0/def2-TZVPP	-0.13452061
Mn    0.5531412   -0.2636710   -0.7183405 
P     1.0722188    0.6618091    1.2428950 
C     1.9021042   -1.3994776   -0.5722144 
C     1.4872463    1.0080633   -1.5946646 
O     2.0968531    1.8188762   -2.1896887 
O     2.7488776   -2.2137648   -0.5012354 
C    -2.3849080   -0.1010378   -0.5376391 
C    -1.5124665    1.8510650   -1.4996975 
C    -2.7821716    2.4011922   -1.6864081 
C    -3.8967416    1.6484319   -1.2756587 
C    -3.7018969    0.3905019   -0.7006409 
N    -2.0491601   -1.3316323   -0.0073231 
C    -0.6570414   -1.6868654   -0.0128837 
C    -0.5907349   -2.9893189    0.4575738 
C    -1.9146777   -3.4620082    0.7786516 
C    -2.8338501   -2.3970876    0.4883058 
H    -0.6118390    2.3934237   -1.8207147 
H    -2.8876900    3.3950813   -2.1460974 
H    -4.9202519    2.0357852   -1.4073567 
H    -4.5613592   -0.2142709   -0.3937572 
H     0.3364806   -3.5642281    0.5811078 
C    -2.4010598   -4.6803491    1.2988208 
N    -1.2953289    0.6354276   -0.9410494 
C     0.1856524   -1.2044320   -3.3544252 
C     1.3926561   -1.7001011   -3.8845290 
C     1.7497476   -1.4082173   -5.2089947 
C     0.9154523   -0.6220748   -6.0353947 
C    -0.2999826   -0.1486510   -5.4941713 
C    -0.6651905   -0.4356758   -4.1694947 
H     2.0559027   -2.3163640   -3.2569374 
H     2.6983064   -1.8008524   -5.6144730 
C     1.3270141   -0.2789663   -7.4499740 
H    -0.9754038    0.4533878   -6.1264535 
H    -1.6238386   -0.0629357   -3.7738848 
H    -0.1476902   -1.5344484   -2.3414066 
H    -1.7004970   -5.5020464    1.5212996 
C    -3.7761118   -4.8296347    1.5297334 
H    -4.1655535   -5.7780994    1.9354527 
C    -4.6685325   -3.7721027    1.2519550 
H    -5.7462129   -3.8991545    1.4463634 
C    -4.2108387   -2.5467923    0.7316546 
H    -4.9407647   -1.7470333    0.5477778 
C     0.1054085    2.2155743    1.6265066 
C     2.8017803    1.3297352    1.4815267 
C     0.8641321   -0.3960394    2.7618251 
C     5.4086549    2.3489788    1.9204060 
C     5.1690764    1.4426933    0.8757740 
C     3.8749506    0.9367667    0.6565316 
C     3.0541806    2.2436920    2.5324377 
C     4.3455800    2.7478926    2.7503605 
H     6.4230125    2.7479583    2.0879641 
H     5.9935992    1.1244988    0.2166833 
H     3.7110391    0.2303676   -0.1690642 
H     2.2308258    2.5666570    3.1901715 
H     4.5212493    3.4604936    3.5735473 
C     0.5169182   -2.1007592    5.0008339 
C     1.7907084   -1.6061047    4.6787423 
C     1.9637645   -0.7580054    3.5705233 
C    -0.4091445   -0.9241870    3.0796614 
C    -0.5834131   -1.7565210    4.1967243 
H     0.3816837   -2.7632651    5.8719586 
H     2.6642424   -1.8793646    5.2939462 
H     2.9708246   -0.3812260    3.3353903 
H    -1.2794719   -0.6956603    2.4453241 
H    -1.5859832   -2.1531082    4.4261876 
C    -1.2971801    4.6438917    2.0419830 
C    -0.3377905    4.5472524    1.0178854 
C     0.3535169    3.3440103    0.8088328 
C    -0.8514389    2.3254588    2.6564680 
C    -1.5493672    3.5308264    2.8592069 
H    -1.8407318    5.5891033    2.2067662 
H    -0.1203627    5.4186151    0.3776338 
H     1.1141755    3.2887376    0.0123022 
H    -1.0453682    1.4748177    3.3275465 
H    -2.2899962    3.5977226    3.6737075 
H     0.4500334   -0.0207519   -8.0818165 
H     1.8665728   -1.1214455   -7.9353120 
H     2.0144594    0.5989425   -7.4652485
74
10a SCF Energy (au) BP86/SV(P) 	-3271.423883377 SCF Energy (au) PBE0/def2-TZVPP -3270.838024623 SCF Energy (au) PBE0/def2-TZVPP	 		-3270.8500860522 (Toluene Correction) Zero Point Energy (au) 		0.5579327 Chemical Potential (kJ mol-1) 	1270.52 Dispersion Correction (au) PBE0/def2-TZVPP	-0.12821089
Mn    1.0450717    1.1293523    0.1042628 
P     0.8444701   -0.8792524   -0.9886318 
C     1.8325394    1.7915958   -1.3752501 
N     1.2370702    3.0009582    1.0775186 
O     2.3440589    2.2391142   -2.3388093 
C    -1.8726264    1.3920951    0.4265797 
C    -1.1629618    2.4802054   -1.5218728 
C    -2.4498277    2.9444951   -1.8055376 
C    -3.4833328    2.6226844   -0.9082491 
C    -3.1975973    1.8431539    0.2153251 
N    -1.4483328    0.6334935    1.5018081 
C    -0.0285343    0.4520229    1.6577846 
C     0.1463522   -0.1283861    2.9027133 
C    -1.1360656   -0.3499711    3.5286241 
C    -2.1435147    0.1254626    2.6235051 
H    -0.3207507    2.7150690   -2.1896213 
H    -2.6283267    3.5493173   -2.7070501 
H    -4.5118210    2.9814853   -1.0776199 
H    -3.9840696    1.6057522    0.9396975 
H     1.1174449   -0.3887200    3.3439665 
C    -1.5252034   -0.9228257    4.7579573 
N    -0.8589504    1.7294139   -0.4364128 
H    -0.7595215   -1.2887573    5.4620820 
C    -2.8893270   -1.0310631    5.0675098 
H    -3.2002337   -1.4798170    6.0257745 
C    -3.8706923   -0.5853256    4.1568717 
H    -4.9395153   -0.6959085    4.4034623 
C    -3.5104086   -0.0069561    2.9246537 
H    -4.3050089    0.2941421    2.2279670 
C     0.4815338   -2.4482742   -0.0423744 
C     2.3208335   -1.5080765   -1.9552787 
C    -0.4665190   -0.8164706   -2.3041285 
C     4.5365526   -2.5625658   -3.3719200 
C     4.6831061   -1.4112961   -2.5835182 
C     3.5827072   -0.8863218   -1.8809593 
C     2.1867914   -2.6745582   -2.7448958 
C     3.2817455   -3.1939996   -3.4510391 
H     5.3995165   -2.9725632   -3.9227999 
H     5.6625216   -0.9103010   -2.5093398 
H     3.7195038    0.0142003   -1.2664484 
H     1.2134274   -3.1882912   -2.8071609 
H     3.1552710   -4.1028666   -4.0628505 
C    -2.4845791   -0.4623265   -4.2650087 
C    -1.1302050   -0.3156155   -4.6080928 
C    -0.1292447   -0.4884707   -3.6363764 
C    -1.8343420   -0.9352257   -1.9639633 
C    -2.8327231   -0.7681395   -2.9378906 
H    -3.2689630   -0.3333194   -5.0293150 
H    -0.8443476   -0.0665086   -5.6437923 
H     0.9280082   -0.3671745   -3.9212993 
H    -2.1278092   -1.1641955   -0.9268072 
H    -3.8926958   -0.8762655   -2.6535731 
C     0.1790349   -4.8536627    1.4247039 
C     1.1252173   -3.8944400    1.8246206 
C     1.2722773   -2.7005977    1.1014191 
C    -0.4540915   -3.4250333   -0.4463212 
C    -0.6072835   -4.6160429    0.2862757 
H     0.0580205   -5.7876102    1.9984066 
H     1.7542907   -4.0726280    2.7124883 
H     2.0271434   -1.9659789    1.4207736 
H    -1.0687872   -3.2707162   -1.3466748 
H    -1.3466779   -5.3650088   -0.0437032 
C     2.5333041    0.6117400    0.9168358 
O     3.4935725    0.3002399    1.5218691 
C     1.5772369    5.4915907    2.3927641 
C     2.5263410    5.0221065    1.4701742 
C     2.3184730    3.7893793    0.8416304 
C     0.3311912    3.4580019    1.9781624 
C     0.4585545    4.6853033    2.6441299 
H     1.7095275    6.4591500    2.9039105 
H     3.4308649    5.6023637    1.2286658 
H     3.0459753    3.4070033    0.1109848 
H    -0.5237069    2.8013659    2.1881141 
H    -0.3209525    4.9892701    3.3605935
74
10b SCF Energy (au) BP86/SV(P) 	-3271.411869287 SCF Energy (au) PBE0/def2-TZVPP -3270.827284605 SCF Energy (au) PBE0/def2-TZVPP	 		-3270.8401684744 (Toluene Correction) Zero Point Energy (au) 		0.5576553 Chemical Potential (kJ mol-1) 	1268.62 Dispersion Correction (au) PBE0/def2-TZVPP	-0.12918100
Mn    0.6467116    1.6795794    0.2123452 
P     0.5788979   -0.5824933   -0.7471768 
C     0.6922765    3.2121749    1.1139245 
N     0.5570671    2.7346596   -1.6033872 
O     0.7472369    4.2036052    1.7363405 
C    -1.8020332    1.1088349    1.7477474 
C    -2.3987904    1.8710337   -0.3831774 
C    -3.7657154    1.7916380   -0.1069702 
C    -4.1511597    1.3324825    1.1657296 
C    -3.1703915    0.9857352    2.0953955 
N    -0.7411496    0.7950127    2.5687552 
C     0.5779906    0.8384938    1.9907399 
C     1.4436303    0.3634915    2.9643526 
C     0.6994993    0.0274398    4.1541287 
C    -0.6850143    0.3134252    3.8968355 
H    -2.0495572    2.2194452   -1.3674310 
H    -4.5027796    2.0732880   -0.8740604 
H    -5.2160940    1.2348594    1.4327163 
H    -3.4557287    0.6003237    3.0792948 
H     2.5325064    0.2848447    2.8494772 
C     1.0788850   -0.4744910    5.4178449 
N    -1.4290010    1.5476428    0.4998814 
H     2.1388660   -0.6964615    5.6253942 
C     0.1008737   -0.6753642    6.4036200 
H     0.3925540   -1.0637873    7.3938516 
C    -1.2524304   -0.3722257    6.1456512 
H    -2.0087829   -0.5167478    6.9345691 
C    -1.6592655    0.1270251    4.8926692 
H    -2.7180354    0.3795763    4.7452463 
C    -0.7970039   -1.6448714   -0.0681010 
C     2.0822765   -1.6587226   -0.5072521 
C     0.3118975   -0.7924217   -2.5902017 
C     4.4251028   -3.2453077   -0.2970813 
C     4.5049163   -1.9235695   -0.7669968 
C     3.3453434   -1.1381902   -0.8694710 
C     2.0118950   -2.9942387   -0.0532967 
C     3.1745130   -3.7772416    0.0564350 
H     5.3365320   -3.8594349   -0.2070433 
H     5.4790551   -1.4906645   -1.0481953 
H     3.4382876   -0.1040378   -1.2317261 
H     1.0414456   -3.4379290    0.2151019 
H     3.0959868   -4.8152899    0.4204408 
C    -0.1893200   -1.0472347   -5.3720847 
C     0.7785156   -1.8523380   -4.7483984 
C     1.0256005   -1.7295767   -3.3696577 
C    -0.6519937    0.0177872   -3.2324770 
C    -0.9082175   -0.1126824   -4.6073608 
H    -0.3826132   -1.1468526   -6.4531409 
H     1.3470897   -2.5910417   -5.3378092 
H     1.7813052   -2.3763419   -2.8978247 
H    -1.2156330    0.7593091   -2.6462254 
H    -1.6692085    0.5271405   -5.0843844 
C    -2.8853067   -3.1945528    1.0641863 
C    -1.7887541   -2.8013917    1.8509212 
C    -0.7560380   -2.0294082    1.2938714 
C    -1.9001070   -2.0508006   -0.8505134 
C    -2.9366245   -2.8158889   -0.2868222 
H    -3.6966697   -3.7986312    1.5036001 
H    -1.7314735   -3.0909208    2.9130260 
H     0.0957483   -1.7297538    1.9252613 
H    -1.9550239   -1.7801758   -1.9160373 
H    -3.7877011   -3.1228981   -0.9176113 
C     2.4112060    1.7082656    0.2560931 
O     3.5822160    1.7869688    0.3623325 
C     0.7447002    4.4155262   -3.8947469 
C    -0.1016948    4.7399117   -2.8217241 
C    -0.1624881    3.8881546   -1.7128087 
C     1.3673428    2.4313384   -2.6548735 
C     1.4936208    3.2317320   -3.7955638 
H     0.8255564    5.0710256   -4.7768505 
H    -0.7082001    5.6596627   -2.8259528 
H    -0.7883621    4.1516031   -0.8466315 
H     1.9500920    1.5037565   -2.5601988 
H     2.1811218    2.9171867   -4.5965142
74
10c  SCF Energy (au) BP86/SV(P) 	-3271.414391757 SCF Energy (au) PBE0/def2-TZVPP -3270.830122913 SCF Energy (au) PBE0/def2-TZVPP	 		-3270.8418286037 (Toluene Correction) Zero Point Energy (au) 		0.5578791 Chemical Potential (kJ mol-1) 	1272.04 Dispersion Correction (au) PBE0/def2-TZVPP	-0.12948696
Mn    0.6375144    1.7078928    0.0333836 
P     0.2563769   -0.4381710   -1.0877240 
C     0.9027669    3.3088418    0.7628106 
N     2.5390950    1.1293692    0.5364256 
O     1.0713112    4.3689860    1.2308978 
C    -2.1489495    1.8156439    0.9278232 
C    -1.9261966    2.7219192   -1.2221499 
C    -3.2772140    3.0728897   -1.2793117 
C    -4.0916952    2.7696159   -0.1754286 
C    -3.5259084    2.1358471    0.9348472 
N    -1.4557976    1.2567957    1.9868809 
C    -0.0327538    1.1776109    1.8655315 
C     0.4433273    0.8182632    3.1186538 
C    -0.6666615    0.6127984    4.0192567 
C    -1.8703198    0.8822644    3.2843517 
H    -1.2513802    2.9446138   -2.0609447 
H    -3.6712116    3.5759865   -2.1749972 
H    -5.1616712    3.0339829   -0.1688589 
H    -4.1363221    1.9217263    1.8182531 
H     1.5011828    0.7091055    3.3924758 
C    -0.7534119    0.2069572    5.3684740 
N    -1.3536232    2.1071474   -0.1570744 
H     0.1656453    0.0055223    5.9439114 
C    -2.0147987    0.0584155    5.9637694 
H    -2.0902958   -0.2573974    7.0177694 
C    -3.1915896    0.2989100    5.2224973 
H    -4.1770598    0.1602755    5.6968612 
C    -3.1337171    0.7087863    3.8771664 
H    -4.0736288    0.8534115    3.3273246 
C    -0.6589501   -1.8742030   -0.3249178 
C     1.8247797   -1.2605178   -1.6855777 
C    -0.7293541   -0.2148409   -2.6544693 
C     4.2612806   -2.4244301   -2.5615590 
C     4.0209034   -1.0535274   -2.7555030 
C     2.8205645   -0.4736761   -2.3129022 
C     2.0812908   -2.6359046   -1.4900016 
C     3.2887789   -3.2109792   -1.9233833 
H     5.2070508   -2.8771005   -2.9030674 
H     4.7776365   -0.4216917   -3.2494964 
H     2.6634179    0.6056529   -2.4603267 
H     1.3340071   -3.2718019   -0.9913273 
H     3.4661814   -4.2871262   -1.7592112 
C    -2.3063421    0.2391406   -4.9675327 
C    -0.9063965    0.1790492   -5.0635756 
C    -0.1237584   -0.0464895   -3.9177636 
C    -2.1392944   -0.1431042   -2.5667945 
C    -2.9196662    0.0761871   -3.7136670 
H    -2.9188245    0.4105624   -5.8683041 
H    -0.4116540    0.3022861   -6.0413172 
H     0.9702875   -0.1042506   -4.0218277 
H    -2.6402559   -0.2761578   -1.5942671 
H    -4.0177167    0.1201790   -3.6221945 
C    -1.9711172   -4.0805410    0.8728139 
C    -1.3892970   -3.0852477    1.6735698 
C    -0.7374997   -1.9888341    1.0791544 
C    -1.2466606   -2.8852538   -1.1235748 
C    -1.8966196   -3.9780986   -0.5285297 
H    -2.4874263   -4.9367042    1.3384207 
H    -1.4476107   -3.1480806    2.7724190 
H    -0.2969484   -1.2070051    1.7190738 
H    -1.1963885   -2.8189223   -2.2222769 
H    -2.3503413   -4.7554567   -1.1660632 
C     1.1021771    2.3657618   -1.5677236 
O     1.4164526    2.8845582   -2.5819641 
C     5.1749466    0.3874693    1.3031421 
C     4.9162983    1.6222882    0.6841104 
C     3.6068479    1.9478064    0.3190007 
C     2.8027519   -0.0646299    1.1333216 
C     4.0859404   -0.4669583    1.5252389 
H     6.1965905    0.1004471    1.6002192 
H     5.7238819    2.3421979    0.4769670 
H     3.3870508    2.9073986   -0.1715243 
H     1.9357130   -0.7154496    1.3095419 
H     4.2142785   -1.4520117    2.0007740
74
10d SCF Energy (au) BP86/SV(P) 	-3271.419784477 SCF Energy (au) PBE0/def2-TZVPP -3270.835676172 SCF Energy (au) PBE0/def2-TZVPP	 		-3270.8478164455 (Toluene Correction) Zero Point Energy (au) 		0.5580230 Chemical Potential (kJ mol-1) 	1270.22 Dispersion Correction (au) PBE0/def2-TZVPP	-0.12631632
Mn   -0.5808032    0.5907652   -1.1095084 
P     1.4608675   -0.3925303   -0.5858538 
C     0.1102198    1.5721588   -2.4403589 
N    -0.2901265    2.1868068    0.2822061 
O     0.4679917    2.1941364   -3.3776244 
C    -3.4732497    0.7949716   -0.6220907 
C    -2.7696189    2.4341466   -2.1410873 
C    -4.0569644    2.9633068   -2.2628929 
C    -5.0880202    2.3802449   -1.5057878 
C    -4.7969778    1.2937136   -0.6776708 
N    -3.0523494   -0.2675546    0.1549524 
C    -1.6357816   -0.5221606    0.2292967 
C    -1.4942928   -1.5610144    1.1381769 
C    -2.7879975   -1.9770281    1.6273177 
C    -3.7724113   -1.1565653    0.9840459 
H    -1.9309212    2.8595593   -2.7115840 
H    -4.2370213    3.8163352   -2.9343606 
H    -6.1173317    2.7716178   -1.5535171 
H    -5.5817882    0.8457981   -0.0594658 
H    -0.5418935   -2.0085887    1.4475154 
C    -3.1975251   -2.9773703    2.5338651 
N    -2.4639770    1.3820866   -1.3444196 
H    -2.4446616   -3.6094675    3.0336300 
C    -4.5655920   -3.1643315    2.7803549 
H    -4.8953037   -3.9460417    3.4849418 
C    -5.5273285   -2.3689655    2.1217795 
H    -6.6005940   -2.5394025    2.3075902 
C    -5.1447106   -1.3610160    1.2167789 
H    -5.9290109   -0.7898543    0.7021917 
C     1.8863427   -0.8579726    1.1805907 
C     2.9466193    0.6603732   -1.0064695 
C     1.8469403   -2.0047976   -1.4437372 
C     5.1023529    2.3667336   -1.7107554 
C     4.2848191    1.8082156   -2.7097346 
C     3.2137921    0.9700901   -2.3616612 
C     3.7784032    1.2221813   -0.0124663 
C     4.8433618    2.0722950   -0.3625225 
H     5.9402880    3.0291478   -1.9849247 
H     4.4762662    2.0304950   -3.7726406 
H     2.5811327    0.5516823   -3.1596032 
H     3.5998072    0.9929043    1.0496275 
H     5.4794755    2.5001831    0.4305460 
C     2.3309800   -4.5346154   -2.6229612 
C     3.3109090   -3.5302174   -2.6770793 
C     3.0745485   -2.2756162   -2.0865701 
C     0.8682900   -3.0232765   -1.3927272 
C     1.1110899   -4.2779119   -1.9735751 
H     2.5168908   -5.5173105   -3.0876200 
H     4.2736834   -3.7208379   -3.1803514 
H     3.8618262   -1.5069920   -2.1263640 
H    -0.0957897   -2.8358069   -0.8922601 
H     0.3329579   -5.0574802   -1.9248552 
C     2.5838112   -1.4689893    3.8595561 
C     1.6910323   -0.4205091    3.5822915 
C     1.3412183   -0.1221154    2.2541298 
C     2.7825634   -1.9113433    1.4705615 
C     3.1263574   -2.2147280    2.7989057 
H     2.8521254   -1.7095449    4.9018605 
H     1.2503160    0.1653999    4.4059861 
H     0.6222441    0.6829546    2.0505438 
H     3.2174197   -2.5065255    0.6521501 
H     3.8239097   -3.0439799    3.0042568 
C    -0.9794648   -0.6626706   -2.3013223 
O    -1.3046957   -1.4405920   -3.1149194 
C    -0.0948473    4.4532579    1.9772114 
C     0.7842576    4.2771741    0.8965348 
C     0.6510012    3.1458500    0.0816494 
C    -1.1294159    2.3612444    1.3370241 
C    -1.0706816    3.4684556    2.1940207 
H    -0.0206178    5.3357647    2.6335223 
H     1.5754173    5.0098803    0.6723966 
H     1.3239641    2.9924876   -0.7748716 
H    -1.8643975    1.5594057    1.5027283 
H    -1.7893312    3.5439004    3.0254771
74
10e SCF Energy (au) BP86/SV(P) 	-3271.419242080 SCF Energy (au) PBE0/def2-TZVPP -3270.834562154 SCF Energy (au) PBE0/def2-TZVPP	 		-3270.8477065694 (Toluene Correction) Zero Point Energy (au) 		0.5577221 Chemical Potential (kJ mol-1) 	1267.31 Dispersion Correction (au) PBE0/def2-TZVPP	-0.12553718
Mn    0.0972031   -0.5422557    0.7907568 
P     1.3716565   -0.0218509   -1.1339306 
C     1.5108207   -0.7010445    1.8381135 
N    -0.1350631    1.4726453    1.4635670 
O     2.3799633   -0.8368698    2.6195610 
C    -2.8322093   -0.9825489    0.7311890 
C    -2.1743036   -0.0288243   -1.2999800 
C    -3.4615255   -0.1200322   -1.8373580 
C    -4.4610387   -0.7214199   -1.0525102 
C    -4.1487087   -1.1572849    0.2362886 
N    -2.4195942   -1.2921966    2.0088921 
C    -1.0282468   -1.1084043    2.3193563 
C    -0.8789136   -1.4342508    3.6552400 
C    -2.1585675   -1.8079721    4.2090606 
C    -3.1321372   -1.7111759    3.1581999 
H    -1.3562474    0.3948541   -1.8989673 
H    -3.6590069    0.2505882   -2.8542006 
H    -5.4838042   -0.8544249   -1.4417962 
H    -4.9104301   -1.6421682    0.8554165 
H     0.0713312   -1.4184637    4.2043462 
C    -2.5686509   -2.2036591    5.4996059 
N    -1.8371730   -0.4564843   -0.0620724 
H    -1.8270282   -2.2841030    6.3116544 
C    -3.9217329   -2.4888006    5.7369246 
H    -4.2483531   -2.8008122    6.7430792 
C    -4.8713609   -2.3761215    4.7002139 
H    -5.9328443   -2.5966055    4.9002555 
C    -4.4889432   -1.9848836    3.4023731 
H    -5.2649474   -1.8998677    2.6299236 
C     3.0729676   -0.7908414   -1.1200746 
C     1.7643528    1.7642740   -1.5341128 
C     0.7406633   -0.5948050   -2.8086931 
C     2.1947166    4.4932398   -2.1783815 
C     0.9188928    4.0526270   -1.7854589 
C     0.7099410    2.7030463   -1.4578853 
C     3.0404132    2.2181372   -1.9349423 
C     3.2536437    3.5723683   -2.2494277 
H     2.3634372    5.5540401   -2.4279997 
H     0.0801156    4.7657932   -1.7234618 
H    -0.2909902    2.3742911   -1.1341051 
H     3.8778734    1.5070550   -2.0115029 
H     4.2577057    3.9065992   -2.5604673 
C    -0.2556982   -1.5317888   -5.2960072 
C     0.3116594   -0.2508004   -5.1971771 
C     0.8094863    0.2127582   -3.9660832 
C     0.1637880   -1.8823858   -2.9197976 
C    -0.3224790   -2.3473382   -4.1530903 
H    -0.6444132   -1.8949281   -6.2620034 
H     0.3744159    0.3978776   -6.0870876 
H     1.2578098    1.2169084   -3.9131556 
H     0.1012493   -2.5405093   -2.0399091 
H    -0.7619067   -3.3567421   -4.2159994 
C     5.6529527   -1.9624102   -0.9708015 
C     5.2754334   -0.9627710   -0.0573301 
C     3.9969243   -0.3883305   -0.1276978 
C     3.4670655   -1.7885379   -2.0372846 
C     4.7439538   -2.3728537   -1.9583516 
H     6.6535345   -2.4216640   -0.9096090 
H     5.9766498   -0.6326784    0.7268231 
H     3.7218371    0.3847214    0.6065969 
H     2.7746783   -2.1196775   -2.8261185 
H     5.0267701   -3.1560634   -2.6813732 
C     0.2398477   -2.2685191    0.4197352 
O     0.3171813   -3.4272011    0.2391418 
C    -0.4111881    4.0384892    2.6448611 
C     0.8518680    3.5252887    2.3123272 
C     0.9408668    2.2581740    1.7239607 
C    -1.3506859    1.9768072    1.7949309 
C    -1.5325357    3.2405313    2.3714507 
H    -0.5185052    5.0322356    3.1094915 
H     1.7741231    4.0966355    2.5012560 
H     1.9211839    1.8425510    1.4499420 
H    -2.2174409    1.3315455    1.5981003 
H    -2.5523031    3.5792884    2.6135704
77
12a SCF Energy (au) BP86/SV(P) 	-3331.476294777 SCF Energy (au) PBE0/def2-TZVPP -3330.874167406 SCF Energy (au) PBE0/def2-TZVPP	 		-3330.8854431838 (Toluene Correction) Zero Point Energy (au) 		0.5777463 Chemical Potential (kJ mol-1) 	1313.71 Dispersion Correction (au) PBE0/def2-TZVPP	-0.13394391
Mn    0.4569505   -0.2642585   -1.2121508 
P     1.0906289    0.2184878    1.0135658 
C     1.8797613   -1.3037366   -1.4183937 
C     1.2891201    1.2832597   -1.6511817 
O     1.8178840    2.2934420   -1.9246067 
O     2.7780334   -2.0387790   -1.5905992 
C    -2.4098489   -0.2348868   -0.4832245 
C    -1.7845084    1.8334296   -1.3787000 
C    -3.0881404    2.3320949   -1.3073813 
C    -4.0887369    1.4898690   -0.7929238 
C    -3.7536006    0.1982398   -0.3802851 
N    -1.9530372   -1.5005961   -0.1592229 
C    -0.5874852   -1.8109214   -0.4603817 
C    -0.4157537   -3.1574660   -0.1975245 
C    -1.6534143   -3.7109440    0.2954766 
C    -2.6208138   -2.6498112    0.3272422 
H    -0.9713540    2.4492084   -1.7922874 
H    -3.3068181    3.3532215   -1.6538489 
H    -5.1340982    1.8318559   -0.7210136 
H    -4.5287733   -0.4790263   -0.0074637 
H     0.5237529   -3.7102423   -0.3264508 
C    -2.0243670   -5.0002892    0.7341237 
N    -1.4339128    0.5924473   -0.9728122 
C     0.2873777    0.8664871   -4.4743006 
C     1.5833734    1.2584535   -4.8953147 
C     1.7447690    2.1545018   -5.9611844 
C     0.6227727    2.6866763   -6.6214717 
C    -0.6681509    2.3100809   -6.2105958 
C    -0.8380092    1.4104533   -5.1480081 
H     2.4653139    0.8430952   -4.3838113 
H     2.7604542    2.4422449   -6.2795496 
H     0.7550164    3.3946872   -7.4563442 
H    -1.5540544    2.7192243   -6.7246853 
H    -1.8483499    1.1103740   -4.8272633 
C     0.0815232   -0.0969394   -3.4142785 
C    -0.3572832   -1.1769270   -2.9101582 
H    -0.8121410   -2.1589657   -3.0503368 
H    -1.2891663   -5.8215039    0.7108688 
C    -3.3292004   -5.2218281    1.1988619 
H    -3.6266182   -6.2274802    1.5400323 
C    -4.2651100   -4.1663779    1.2432106 
H    -5.2831964   -4.3502550    1.6236165 
C    -3.9218228   -2.8706496    0.8136756 
H    -4.6736947   -2.0739486    0.8903912 
C     0.0118797    1.4603266    1.8987271 
C     2.7538876    1.0512834    1.2230162 
C     1.2506786   -1.1897272    2.2129849 
C     5.2979197    2.2382098    1.6161473 
C     5.0680678    1.4067899    0.5083865 
C     3.8060643    0.8191362    0.3119495 
C     2.9987748    1.8833340    2.3398633 
C     4.2587375    2.4722735    2.5331667 
H     6.2861429    2.7040618    1.7657847 
H     5.8746693    1.2127345   -0.2176886 
H     3.6541335    0.1659715   -0.5589207 
H     2.1973028    2.0759696    3.0704803 
H     4.4274453    3.1205114    3.4090954 
C     1.4880723   -3.3922448    3.9812897 
C     2.6335561   -2.7013853    3.5539877 
C     2.5169091   -1.6064498    2.6803806 
C     0.1062083   -1.9087344    2.6302707 
C     0.2239296   -2.9907042    3.5182901 
H     1.5803236   -4.2481699    4.6703972 
H     3.6321394   -3.0106915    3.9046950 
H     3.4268192   -1.0752153    2.3621164 
H    -0.8946028   -1.6262500    2.2702783 
H    -0.6831745   -3.5326778    3.8315918 
C    -1.5552504    3.4835528    3.1207931 
C    -0.8992039    3.7353421    1.9026535 
C    -0.1281763    2.7327829    1.2952617 
C    -0.6378505    1.2229425    3.1282865 
C    -1.4193740    2.2265256    3.7305541 
H    -2.1644288    4.2697911    3.5967816 
H    -0.9859648    4.7226117    1.4193644 
H     0.3971728    2.9553088    0.3527816 
H    -0.5215542    0.2562660    3.6408023 
H    -1.9165256    2.0205233    4.6931212
77
12b SCF Energy (au) BP86/SV(P) -3331.462390676 SCF Energy (au) PBE0/def2-TZVPP -3330.861998183 SCF Energy (au) PBE0/def2-TZVPP -3330.8734836024	(Toluene Correction)  Zero Point Energy (au) 0.5773445 Chemical Potential (kJ mol-1)  1312.71 Dispersion Correction (au) PBE0/def2-TZVPP -0.13405730	
Mn    0.1447499   -0.9584307    0.7568729 
P     1.3880364    1.0252876    0.2556817 
C     1.7147245   -1.7391579    1.0080005 
C     0.0656363   -0.6022151    2.5069551 
O    -0.0570836   -0.4562937    3.6601904 
O     2.6996640   -2.3426095    1.2241390 
C    -2.7906073   -1.3654696    1.0033035 
C    -2.3593641    0.8641747    0.4399443 
C    -3.7148211    1.2045592    0.4772107 
C    -4.6400868    0.1935068    0.7888910 
C    -4.1813342   -1.0983878    1.0548266 
N    -2.2052939   -2.5751911    1.3131967 
C    -0.7780083   -2.6164018    1.3937203 
C    -0.4356643   -3.8595263    1.8923822 
C    -1.6368585   -4.6326675    2.1027238 
C    -2.7523841   -3.8143129    1.7205623 
H    -1.5992967    1.6219046    0.2047246 
H    -4.0251500    2.2393430    0.2693916 
H    -5.7198737    0.4098194    0.8400387 
H    -4.8858125   -1.8879265    1.3359899 
H     0.5889176   -4.2048752    2.0832401 
C    -1.8670878   -5.9474429    2.5599315 
N    -1.8923059   -0.3796269    0.6813204 
C    -0.7315815   -0.4465368   -2.6433114 
C     0.1419855    0.0623674   -3.6432766 
C    -0.3602825    0.8151273   -4.7140658 
C    -1.7382420    1.0793888   -4.8179849 
C    -2.6153526    0.5735390   -3.8416848 
C    -2.1231605   -0.1796748   -2.7663042 
H     1.2197430   -0.1451169   -3.5701893 
H     0.3352085    1.1957669   -5.4803289 
H    -2.1287623    1.6688129   -5.6640301 
H    -3.6991449    0.7611457   -3.9208672 
H    -2.8165093   -0.5901451   -2.0171944 
C    -0.2433538   -1.2708522   -1.5694959 
C     0.0815187   -2.2975096   -0.9143009 
H     0.2871239   -3.3683314   -0.8752026 
H    -1.0177072   -6.5825850    2.8613938 
C    -3.1805120   -6.4363769    2.6183061 
H    -3.3675509   -7.4635083    2.9734712 
C    -4.2662720   -5.6308630    2.2146502 
H    -5.2916888   -6.0340498    2.2480948 
C    -4.0653560   -4.3144006    1.7585255 
H    -4.9349617   -3.7328005    1.4234844 
C     0.6471446    2.7205171   -0.0819137 
C     2.5820533    0.9288963   -1.1858945 
C     2.5678297    1.3868738    1.6570871 
C     4.4766852    0.7665006   -3.2916072 
C     3.9984667   -0.4025060   -2.6768907 
C     3.0558310   -0.3227451   -1.6361516 
C     3.0764764    2.0990070   -1.8068897 
C     4.0120522    2.0181575   -2.8516953 
H     5.2125439    0.7031336   -4.1105307 
H     4.3561749   -1.3910818   -3.0093811 
H     2.6884505   -1.2498263   -1.1759698 
H     2.7315532    3.0893412   -1.4708145 
H     4.3829297    2.9440761   -3.3223175 
C     4.3091890    1.8417910    3.8501940 
C     4.8245679    1.4485536    2.6051838 
C     3.9633341    1.2271158    1.5160641 
C     2.0588711    1.7715170    2.9200263 
C     2.9216167    2.0043806    4.0030627 
H     4.9859931    2.0147429    4.7032871 
H     5.9105689    1.3097392    2.4734392 
H     4.3899825    0.9203542    0.5491700 
H     0.9747799    1.8872481    3.0719428 
H     2.5005930    2.3035368    4.9771874 
C    -0.5563545    5.2156225   -0.7144251 
C    -0.7351310    4.1074495   -1.5613536 
C    -0.1436312    2.8735632   -1.2466113 
C     0.8304789    3.8446005    0.7523970 
C     0.2298571    5.0785329    0.4404448 
H    -1.0229909    6.1844597   -0.9585775 
H    -1.3384186    4.1989692   -2.4796240 
H    -0.2903896    2.0213923   -1.9294719 
H     1.4628192    3.7727637    1.6499270 
H     0.3902354    5.9418664    1.1077794 
77
12c SCF Energy (au) BP86/SV(P) -3331.470644692	 SCF Energy (au) PBE0/def2-TZVPP -3330.869162670  SCF Energy (au) PBE0/def2-TZVPP -3330.8803452602 (Toluene Correction)  		 Zero Point Energy (au) 	 0.5779436	Chemical Potential (kJ mol-1) 1314.36 	 Dispersion Correction (au) PBE0/def2-TZVPP	-0.13282687
Mn   -0.6705537    0.9990175    0.4023574 
P     1.4284420   -0.0837209    0.4097676 
C     0.0521418    2.6181229    0.1210714 
C    -0.6419142    1.3198871    2.1617498 
O    -0.7113057    1.5903456    3.2989259 
O     0.4615014    3.7143284    0.0319820 
C    -3.5974040    0.8444221    0.7637628 
C    -2.9914876    2.9549527   -0.0439278 
C    -4.3156924    3.3997068   -0.0648238 
C    -5.3167533    2.5119380    0.3656950 
C    -4.9596910    1.2295348    0.7869418 
N    -3.1126138   -0.3868878    1.1700587 
C    -1.6942201   -0.5699147    1.2152500 
C    -1.4673505   -1.7925142    1.8196039 
C    -2.7338921   -2.4180835    2.1231643 
C    -3.7701763   -1.5239295    1.6958674 
H    -2.1712582    3.6237074   -0.3429912 
H    -4.5471172    4.4215962   -0.4008614 
H    -6.3753810    2.8180642    0.3837630 
H    -5.7253190    0.5369279    1.1503482 
H    -0.4827372   -2.2160455    2.0520312 
C    -3.0763337   -3.6587071    2.7002009 
N    -2.6241918    1.7166381    0.3540096 
C    -0.1901591    1.7472080   -2.9525780 
C     0.4361093    1.0211289   -4.0035575 
C     0.9026601    1.6779492   -5.1505461 
C     0.7593150    3.0712904   -5.2800908 
C     0.1432935    3.8015121   -4.2486181 
C    -0.3224110    3.1515803   -3.0960700 
H     0.5517424   -0.0691858   -3.8997253 
H     1.3845269    1.0941477   -5.9526870 
H     1.1275691    3.5868075   -6.1825068 
H     0.0226820    4.8937363   -4.3408356 
H    -0.8042267    3.7371191   -2.3004732 
C    -0.6916992    1.0044449   -1.8130916 
C    -1.2249586   -0.0378728   -1.3154515 
H    -1.8065500   -0.9499765   -1.4545080 
H    -2.2835874   -4.3472880    3.0366340 
C    -4.4287359   -4.0050141    2.8331583 
H    -4.7062821   -4.9730325    3.2824765 
C    -5.4401067   -3.1288914    2.3855177 
H    -6.4992388   -3.4197973    2.4793611 
C    -5.1250368   -1.8835374    1.8109273 
H    -5.9449590   -1.2477224    1.4515204 
C     2.9280442    1.0031170    0.1638713 
C     1.6824430   -1.3722934   -0.9195301 
C     1.9276909   -1.0311970    1.9406600 
C     1.9862298   -3.3926792   -2.8845256 
C     0.8826459   -3.4134783   -2.0125191 
C     0.7284658   -2.4094558   -1.0432783 
C     2.7896756   -1.3643707   -1.7934792 
C     2.9373405   -2.3661924   -2.7710201 
H     2.1044904   -4.1780686   -3.6496152 
H     0.1309325   -4.2168869   -2.0881041 
H    -0.1392009   -2.4387728   -0.3632853 
H     3.5506331   -0.5729934   -1.7150148 
H     3.8098193   -2.3413826   -3.4452150 
C     2.6850290   -2.3879081    4.3146114 
C     2.7291835   -3.0484207    3.0763307 
C     2.3593705   -2.3754907    1.8980036 
C     1.8964290   -0.3738163    3.1921824 
C     2.2734834   -1.0450513    4.3664830 
H     2.9724380   -2.9173200    5.2381991 
H     3.0579980   -4.0995951    3.0196805 
H     2.4108966   -2.9097332    0.9372810 
H     1.5790162    0.6766900    3.2616227 
H     2.2369186   -0.5115083    5.3306209 
C     5.1680936    2.6723396   -0.3204883 
C     4.0467110    2.7296288   -1.1658074 
C     2.9350543    1.9074286   -0.9226886 
C     4.0652595    0.9437518    0.9988408 
C     5.1728571    1.7769978    0.7611371 
H     6.0370814    3.3257219   -0.5050093 
H     4.0276928    3.4261690   -2.0200061 
H     2.0675939    1.9699949   -1.5980184 
H     4.0951951    0.2410669    1.8452422 
H     6.0478485    1.7197158    1.4300352 
77
TS12a-14a SCF Energy (au) BP86/SV(P) 	-3331.467035340 SCF Energy (au) PBE0/def2-TZVPP -3330.859441936 SCF Energy (au) PBE0/def2-TZVPP	 		-3330.8703823681 (Toluene Correction) Zero Point Energy (au) 		0.5774156 Chemical Potential (kJ mol-1) 	1317.52 Dispersion Correction (au) PBE0/def2-TZVPP	-0.13352812
Mn    0.7704666   -0.1450757   -1.1692562 
P     1.2955979    0.4001079    1.0425325 
C     2.2713498   -1.0744920   -1.3249985 
C     1.5799260    1.3739039   -1.6827606 
O     2.1222341    2.3582265   -2.0285212 
O     3.2258099   -1.7427798   -1.4716314 
C    -2.1706766   -0.2049453   -0.6839465 
C    -1.5059178    1.9457875   -1.3041392 
C    -2.8234141    2.4100504   -1.3297915 
C    -3.8545303    1.4971770   -1.0496267 
C    -3.5320449    0.1748807   -0.7346650 
N    -1.7159240   -1.4771126   -0.3829902 
C    -0.3391351   -1.7813236   -0.6591014 
C    -0.1364444   -3.0981179   -0.2359518 
C    -1.3616522   -3.6264302    0.2813295 
C    -2.3555469   -2.5895741    0.1962538 
H    -0.6697372    2.6104660   -1.5645648 
H    -3.0303303    3.4592122   -1.5880651 
H    -4.9112117    1.8073262   -1.0948491 
H    -4.3212138   -0.5672763   -0.5686793 
H     0.8111830   -3.6443988   -0.3317405 
C    -3.6544839   -2.7839203    0.7003249 
N    -1.1699240    0.6758828   -0.9836201 
C    -0.2887222    0.3278557   -4.3610596 
C     0.4363417    1.4559474   -4.8309853 
C     0.1102944    2.0588466   -6.0542104 
C    -0.9538410    1.5729014   -6.8345120 
C    -1.6910816    0.4638623   -6.3782345 
C    -1.3668738   -0.1508290   -5.1633417 
H     1.2693672    1.8531870   -4.2345105 
H     0.6962781    2.9264932   -6.4008395 
H    -1.2103711    2.0569908   -7.7912479 
H    -2.5305541    0.0729056   -6.9778927 
H    -1.9501507   -1.0151470   -4.8058874 
C     0.0126029   -0.3656200   -3.1335859 
C     0.0049014   -1.5360116   -2.5691405 
H     0.1425346   -2.5818388   -2.8597533 
C    -3.9729618   -4.0365634    1.2558999 
H    -4.4168866   -1.9933395    0.6942891 
H    -4.9886760   -4.2035327    1.6500432 
C    -3.0151576   -5.0745191    1.3190035 
H    -3.2971230   -6.0471993    1.7553491 
C    -1.7123921   -4.8763873    0.8448325 
H    -0.9602711   -5.6794161    0.9118931 
C     0.2307791    1.7509106    1.7766616 
C     2.9722259    1.1632731    1.3728051 
C     1.2682438   -0.9604728    2.3061644 
C     1.2001677   -3.1024085    4.1628763 
C     2.4159463   -2.4688837    3.8565235 
C     2.4511305   -1.4053599    2.9385369 
C     0.0575038   -1.6307497    2.5947771 
C     0.0206810   -2.6802975    3.5279045 
H     1.1732232   -3.9322367    4.8886068 
H     3.3511125   -2.7996733    4.3384159 
H     3.4136055   -0.9202371    2.7158031 
H    -0.8764889   -1.3363332    2.0920418 
H    -0.9377370   -3.1816372    3.7394507 
C    -1.3191755    3.9203982    2.7435164 
C    -0.4163394    4.1129840    1.6825372 
C     0.3473692    3.0387699    1.2007779 
C    -0.6696755    1.5705494    2.8464328 
C    -1.4406976    2.6476350    3.3227164 
H    -1.9195309    4.7640435    3.1226814 
H    -0.2996918    5.1107896    1.2273118 
H     1.0644874    3.2133560    0.3815262 
H    -0.7613407    0.5898294    3.3372877 
H    -2.1347015    2.4857805    4.1644644 
C     5.5044580    2.2867639    1.9730743 
C     5.3011200    1.6039338    0.7642336 
C     4.0443220    1.0464331    0.4652535 
C     3.1889852    1.8538001    2.5896645 
C     4.4426082    2.4088927    2.8874008 
H     6.4891476    2.7259990    2.2043164 
H     6.1242345    1.5022710    0.0379129 
H     3.9154949    0.5146539   -0.4869112 
H     2.3672021    1.9582514    3.3164456 
H     4.5896926    2.9428106    3.8411390
77
TS12b-14b SCF Energy (au) BP86/SV(P) -3331.454229758 SCF Energy (au) PBE0/def2-TZVPP -3330.849075283 SCF Energy (au) PBE0/def2-TZVPP 3330.8603640870 (Toluene Correction)  		 Zero Point Energy (au) 	0.5770169	Chemical Potential (kJ mol-1) 1314.04 	 Dispersion Correction (au) PBE0/def2-TZVPP	-0.13212719
Mn    0.1477392   -1.0047440    0.5750613 
P     1.4347250    0.9402775    0.2724407 
C     1.6699052   -1.8933175    0.6759768 
C     0.1694386   -0.8906864    2.3656637 
O     0.1070628   -0.9138208    3.5318821 
O     2.6272908   -2.5630938    0.8134013 
C    -2.8404441   -1.1921533    0.9143914 
C    -2.2930600    1.0303670    0.4697015 
C    -3.6353926    1.4243642    0.4635682 
C    -4.6167164    0.4339264    0.6392478 
C    -4.2222340   -0.8883535    0.8559639 
N    -2.3291311   -2.4479864    1.1815637 
C    -0.9351998   -2.6803113    0.9434225 
C    -0.6591994   -3.9710366    1.3947159 
C    -1.8614325   -4.5556570    1.9100700 
C    -2.9122624   -3.5830227    1.7819510 
H    -1.4936689    1.7626450    0.2913322 
H    -3.8948124    2.4808316    0.2991143 
H    -5.6892144    0.6854778    0.5971331 
H    -4.9679660   -1.6861062    0.9496647 
H     0.3221556   -4.4588446    1.3323062 
C    -2.1475195   -5.8098955    2.4983090 
N    -1.8895280   -0.2398080    0.6785907 
C    -0.6995920   -0.5076890   -2.7363918 
C     0.3204674   -0.1349298   -3.6525349 
C     0.0042137    0.4924705   -4.8668203 
C    -1.3316719    0.7754461   -5.2038369 
C    -2.3536828    0.4136131   -4.3080505 
C    -2.0468089   -0.2167154   -3.0934365 
H     1.3705250   -0.3497679   -3.4083958 
H     0.8179686    0.7589349   -5.5618770 
H    -1.5749182    1.2692502   -6.1591135 
H    -3.4081930    0.6224632   -4.5579006 
H    -2.8547974   -0.4982785   -2.3990483 
C    -0.4427477   -1.1817634   -1.4781365 
C    -0.5322196   -2.3500082   -0.9189144 
H    -0.5306895   -3.3948560   -1.2453130 
H    -1.3503836   -6.5644611    2.6003505 
C    -3.4440090   -6.0723794    2.9580995 
H    -3.6745815   -7.0475172    3.4183910 
C    -4.4592791   -5.0955122    2.8527033 
H    -5.4692563   -5.3105270    3.2381871 
C    -4.2056891   -3.8411807    2.2680748 
H    -5.0132183   -3.0979219    2.2309132 
C     0.7069923    2.6229791   -0.1390940 
C     2.7631082    0.8922012   -1.0481010 
C     2.4577786    1.3030679    1.7887527 
C     4.8589379    0.8494171   -2.9574516 
C     4.2073086   -0.3398168   -2.5942294 
C     3.1635824   -0.3178691   -1.6506640 
C     3.4262980    2.0847027   -1.4225146 
C     4.4628808    2.0637128   -2.3688541 
H     5.6746545    0.8321070   -3.6993502 
H     4.5064583   -1.2986898   -3.0491433 
H     2.6590572   -1.2586278   -1.3896053 
H     3.1320448    3.0445603   -0.9684444 
H     4.9646430    3.0053812   -2.6479068 
C     3.9428676    1.7468254    4.1636989 
C     4.5939923    1.3551266    2.9833692 
C     3.8598462    1.1389233    1.8037870 
C     1.8101086    1.6764317    2.9900910 
C     2.5464973    1.9069693    4.1628005 
H     4.5204202    1.9178306    5.0872033 
H     5.6875701    1.2138104    2.9741935 
H     4.3903028    0.8324140    0.8895226 
H     0.7136198    1.7801226    3.0212520 
H     2.0201390    2.1995179    5.0863532 
C    -0.4490174    5.0947971   -0.9179702 
C    -0.5071747    3.9831668   -1.7778558 
C     0.0616389    2.7595022   -1.3918151 
C     0.7700106    3.7479149    0.7112046 
C     0.1923855    4.9721048    0.3248124 
H    -0.8977798    6.0559148   -1.2195472 
H    -0.9991177    4.0634553   -2.7611613 
H     0.0035488    1.9004490   -2.0796820 
H     1.2883149    3.6851140    1.6799275 
H     0.2561103    5.8387615    1.0040007
77
TS12c-14c SCF Energy (au) BP86/SV(P) -3331.458589312	 SCF Energy (au) PBE0/def2-TZVPP -3330.853918410 SCF Energy (au) PBE0/def2-TZVPP -3330.8649544693 (Toluene Correction)  		 Zero Point Energy (au) 	0.5773105	Chemical Potential (kJ mol-1)  1315.72	 Dispersion Correction (au) PBE0/def2-TZVPP	 -0.13192425
Mn   -0.5814026    1.0820527    0.4280586 
P     1.4922829   -0.0276756    0.4012560 
C     0.1640112    2.6709327    0.1313080 
C    -0.4453721    1.3957469    2.1886479 
O    -0.4104343    1.6736342    3.3271433 
O     0.5596514    3.7665685   -0.0268100 
C    -3.5195512    1.0848023    0.7930710 
C    -2.8016217    3.2126610    0.1500541 
C    -4.1056764    3.7142004    0.1394004 
C    -5.1605115    2.8337938    0.4366945 
C    -4.8693150    1.5067320    0.7598454 
N    -3.1072082   -0.1972636    1.1191216 
C    -1.7511320   -0.5597688    0.8444639 
C    -1.5941418   -1.8778259    1.2675712 
C    -2.8335209   -2.3429461    1.8283997 
C    -3.7823986   -1.2682426    1.7405985 
H    -1.9503951    3.8628190   -0.0988904 
H    -4.2834409    4.7694507   -0.1170728 
H    -6.2083131    3.1740647    0.4060962 
H    -5.6759911    0.7901057    0.9516920 
H    -0.6700646   -2.4631806    1.2025392 
C    -3.2200783   -3.5627092    2.4281569 
N    -2.4961159    1.9317389    0.4617340 
C    -0.3904512    1.2178528   -2.9400746 
C    -0.3412419    0.3018225   -4.0272610 
C    -0.0036333    0.7299431   -5.3175748 
C     0.2882486    2.0843433   -5.5640789 
C     0.2465051    3.0025513   -4.5008495 
C    -0.0783695    2.5761476   -3.2036677 
H    -0.5597054   -0.7608450   -3.8371770 
H     0.0327489   -0.0024342   -6.1415837 
H     0.5521409    2.4208287   -6.5804890 
H     0.4757199    4.0664082   -4.6804663 
H    -0.0975512    3.3058739   -2.3816814 
C    -0.7790623    0.7402766   -1.6225804 
C    -1.4977021   -0.1929127   -1.0842369 
H    -2.2513119   -0.9354848   -1.3648428 
H    -2.4993284   -4.3938249    2.5002969 
C    -4.5186991   -3.6952212    2.9379242 
H    -4.8292133   -4.6438689    3.4064107 
C    -5.4313293   -2.6193508    2.8734016 
H    -6.4419475   -2.7317391    3.2988066 
C    -5.0740445   -1.3939069    2.2811145 
H    -5.7998155   -0.5696778    2.2813426 
C     2.9310783    1.1402660    0.5732603 
C     1.9301623   -1.0215239   -1.1230251 
C     1.9116193   -1.3024868    1.7097741 
C     2.5057857   -2.6753263   -3.3556471 
C     1.3718490   -2.9255803   -2.5622905 
C     1.0850530   -2.1044239   -1.4608333 
C     3.0683443   -0.7845835   -1.9217505 
C     3.3514313   -1.6036743   -3.0305636 
H     2.7305053   -3.3182660   -4.2229502 
H     0.7023261   -3.7687440   -2.8014718 
H     0.1938701   -2.3178870   -0.8503713 
H     3.7581172    0.0368482   -1.6758019 
H     4.2483100   -1.4001754   -3.6391206 
C     2.6268633   -3.1903259    3.7009240 
C     3.3045357   -3.1707581    2.4690278 
C     2.9507633   -2.2361419    1.4828505 
C     1.2377043   -1.3329774    2.9487829 
C     1.5956410   -2.2677268    3.9373072 
H     2.9026899   -3.9260730    4.4747837 
H     4.1163462   -3.8902430    2.2705302 
H     3.4930777   -2.2348759    0.5240349 
H     0.4247065   -0.6251071    3.1573325 
H     1.0537661   -2.2731475    4.8975083 
C     5.0346462    3.0211769    0.8299277 
C     4.2170140    3.0262749   -0.3136615 
C     3.1678112    2.1020431   -0.4369699 
C     3.7569148    1.1446047    1.7181559 
C     4.7968167    2.0823664    1.8464207 
H     5.8526931    3.7537275    0.9302929 
H     4.3873056    3.7644547   -1.1148047 
H     2.5249729    2.1366501   -1.3316236 
H     3.5893635    0.4118298    2.5225649 
H     5.4266985    2.0733328    2.7515948 
77
14a SCF Energy (au) BP86/SV(P) 	-3331.507883115 SCF Energy (au) PBE0/def2-TZVPP -3330.909926609 SCF Energy (au) PBE0/def2-TZVPP	 		-3330.9219365334 (Toluene Correction) Zero Point Energy (au) 		0.5794292 Chemical Potential (kJ mol-1) 	1318.34 Dispersion Correction (au) PBE0/def2-TZVPP	-0.13853863
Mn    0.1880035    0.3724008   -1.2479153 
P     0.8653667    1.0928242    0.8672710 
C     1.8849683    0.3187627   -1.7997312 
C    -0.0001350    1.9814377   -1.8483840 
O    -0.1885166    3.0694590   -2.2693655 
O     2.9902813    0.2688243   -2.1850204 
C    -2.0625800   -1.1924482   -0.3658081 
C    -2.7533727    0.9875748   -0.8151255 
C    -4.0821874    0.6769256   -0.5089113 
C    -4.4024632   -0.6314651   -0.1111582 
C    -3.3730847   -1.5822624   -0.0452979 
N    -0.9793425   -2.1170699   -0.3300181 
C    -0.4249616   -2.6743690   -1.5365293 
C     0.0463121   -3.9475236   -1.2475609 
C    -0.2110536   -4.2356360    0.1377805 
C    -0.8704056   -3.0924536    0.6862557 
H    -2.4614558    1.9996520   -1.1328695 
H    -4.8512774    1.4609319   -0.5839360 
H    -5.4398143   -0.9153135    0.1284198 
H    -3.5671423   -2.6271580    0.2384882 
H     0.5548390   -4.5974226   -1.9713394 
C    -1.2900640   -3.0437318    2.0235420 
N    -1.7505217    0.0767008   -0.7355423 
C    -0.4226183   -0.0267140   -4.3062670 
C     0.4757781    0.9393257   -4.8286801 
C     0.3354103    1.4329326   -6.1336196 
C    -0.7222223    0.9980034   -6.9526436 
C    -1.6347543    0.0542406   -6.4508193 
C    -1.4840136   -0.4525790   -5.1508241 
H     1.3130786    1.2907864   -4.2072547 
H     1.0603592    2.1719053   -6.5146560 
H    -0.8380112    1.3986997   -7.9735898 
H    -2.4759047   -0.2897236   -7.0767267 
H    -2.2124774   -1.1818117   -4.7591066 
C    -0.2916299   -0.5944271   -2.9471898 
C    -0.4338508   -1.9566607   -2.7977232 
H    -0.4533990   -2.6127167   -3.6918470 
C    -1.0384475   -4.1659620    2.8312677 
H    -1.7958126   -2.1568301    2.4361208 
H    -1.3568580   -4.1532499    3.8862547 
C    -0.3752188   -5.3023177    2.3118233 
H    -0.1874668   -6.1666848    2.9703123 
C     0.0445748   -5.3462205    0.9749202 
H     0.5577611   -6.2366584    0.5759226 
C    -0.3827215    2.0703334    1.8407175 
C     2.3746165    2.1897619    0.9179655 
C     1.3463265   -0.2630236    2.0421666 
C    -2.4088700    3.5222669    3.1942346 
C    -1.2718733    4.1831217    2.7011094 
C    -0.2654713    3.4642832    2.0322345 
C    -1.5377557    1.4170933    2.3319165 
C    -2.5367900    2.1342936    3.0092265 
H    -3.1942686    4.0866674    3.7237789 
H    -1.1584757    5.2708663    2.8426918 
H     0.6247481    3.9978268    1.6634826 
H    -1.6519827    0.3284633    2.1995980 
H    -3.4230326    1.6027708    3.3942578 
C     4.6539330    3.8750181    0.9448502 
C     3.6504729    4.0571335   -0.0215037 
C     2.5238767    3.2179117   -0.0413323 
C     3.3885082    2.0163390    1.8859173 
C     4.5192302    2.8510047    1.8964443 
H     5.5431255    4.5271188    0.9521424 
H     3.7453173    4.8540564   -0.7775900 
H     1.7557042    3.3778107   -0.8127125 
H     3.3040772    1.2171654    2.6383434 
H     5.3027921    2.6934897    2.6563446 
C     2.2473457   -2.3445368    3.7304164 
C     1.6103156   -1.2175087    4.2777935 
C     1.1638161   -0.1805570    3.4407849 
C     1.9794495   -1.4039675    1.5015842 
C     2.4322644   -2.4346879    2.3405881 
H     2.5953830   -3.1579951    4.3881772 
H     1.4612274   -1.1404831    5.3679657 
H     0.6762729    0.7034850    3.8823276 
H     2.1259486   -1.4880821    0.4113667 
H     2.9208207   -3.3194177    1.9017933
77
14b SCF Energy (au) BP86/SV(P) -3331.499427932	 SCF Energy (au) PBE0/def2-TZVPP -3330.901427886 SCF Energy (au) PBE0/def2-TZVPP -3330.9145422380 (Toluene Correction)  		 Zero Point Energy (au) 0.5790742		Chemical Potential (kJ mol-1) 1315.42 	 Dispersion Correction (au) PBE0/def2-TZVPP	-0.13597683
Mn    0.2970295   -0.6056019   -0.8582189 
P     0.6489625    1.6152583   -0.2968444 
C     1.5004535   -0.5038248   -2.1638077 
C     1.5927450   -1.1454933    0.1692626 
O     2.4882412   -1.4993653    0.8457555 
O     2.3178479   -0.4845866   -3.0067191 
C    -1.3963241   -1.8882277    1.3388901 
C    -2.3140450    0.0193430    0.3662926 
C    -3.4786972   -0.0679639    1.1316311 
C    -3.5902147   -1.1146782    2.0607610 
C    -2.5388559   -2.0317386    2.1546987 
N    -0.3675845   -2.8524862    1.4341088 
C    -0.0576545   -3.7981714    0.4073789 
C     0.5704682   -4.8850276    0.9971040 
C     0.6961987   -4.6351290    2.4069976 
C     0.0875541   -3.3650988    2.6600661 
H    -2.1896400    0.8404390   -0.3579257 
H    -4.2720146    0.6839600    1.0027997 
H    -4.4891357   -1.2286315    2.6878456 
H    -2.5891360   -2.8911926    2.8392579 
H     0.9451127   -5.7580968    0.4476521 
C     0.0425344   -2.8023535    3.9468097 
N    -1.2736243   -0.8513371    0.4589378 
C    -0.9036610   -2.1015525   -2.9437679 
C    -0.1698753   -2.4143367   -4.1193654 
C    -0.6928180   -2.1399675   -5.3902569 
C    -1.9566870   -1.5340724   -5.5296806 
C    -2.6977616   -1.2146016   -4.3803145 
C    -2.1787003   -1.4939956   -3.1032895 
H     0.8236286   -2.8795632   -4.0184814 
H    -0.1069565   -2.4028362   -6.2872595 
H    -2.3626662   -1.3190595   -6.5321025 
H    -3.6977442   -0.7578871   -4.4757273 
H    -2.7852490   -1.2780107   -2.2070725 
C    -0.3660973   -2.3419238   -1.5839843 
C    -0.4328313   -3.5622654   -0.9802961 
H    -0.7781240   -4.4540036   -1.5429608 
C     0.6155480   -3.5320649    5.0009994 
H    -0.4181323   -1.8176627    4.1260426 
H     0.5965179   -3.1134246    6.0207215 
C     1.2263780   -4.7884215    4.7710339 
H     1.6743814   -5.3343867    5.6178005 
C     1.2759655   -5.3425012    3.4852351 
H     1.7613934   -6.3171489    3.3124933 
C    -0.0613091    2.8389048   -1.5073459 
C     2.4151573    2.1978446   -0.2079350 
C    -0.0507709    2.1514173    1.3456603 
C    -1.1680855    4.6176709   -3.4081910 
C    -0.2976751    5.0989358   -2.4125190 
C     0.2561198    4.2164287   -1.4710514 
C    -0.9220537    2.3653844   -2.5200130 
C    -1.4765206    3.2487969   -3.4634691 
H    -1.5957039    5.3119317   -4.1506016 
H    -0.0409498    6.1708295   -2.3741705 
H     0.9518456    4.5999585   -0.7064273 
H    -1.1459156    1.2857406   -2.5968293 
H    -2.1399486    2.8576571   -4.2521371 
C     5.1378300    2.9751883   -0.1951028 
C     4.4881908    2.6937877   -1.4097625 
C     3.1393390    2.3064987   -1.4181486 
C     3.0730487    2.4868563    1.0059443 
C     4.4258297    2.8709933    1.0102694 
H     6.1988009    3.2753696   -0.1894919 
H     5.0358700    2.7713046   -2.3635881 
H     2.6500550    2.0863793   -2.3796265 
H     2.5312869    2.4226914    1.9621163 
H     4.9232067    3.0922318    1.9693009 
C    -1.1133677    2.7742414    3.8990846 
C    -1.4555145    3.5515952    2.7807712 
C    -0.9270127    3.2450358    1.5135942 
C     0.2682808    1.3588420    2.4750213 
C    -0.2472558    1.6773260    3.7418951 
H    -1.5236006    3.0194533    4.8928081 
H    -2.1387984    4.4103671    2.8915441 
H    -1.2051993    3.8679610    0.6488194 
H     0.9305034    0.4835651    2.3647259 
H     0.0275868    1.0585021    4.6123540 
77
14c SCF Energy (au) BP86/SV(P) -3331.506361379	 SCF Energy (au) PBE0/def2-TZVPP -3330.908551424  SCF Energy (au) PBE0/def2-TZVPP -3330.9199063356 (Toluene Correction)  		 Zero Point Energy (au) 0.5799207		Chemical Potential (kJ mol-1)  1325.44	 Dispersion Correction (au) PBE0/def2-TZVPP	-0.13806144
Mn   -0.9361620    0.9126535    0.5794159 
P     1.3146401    0.5611545    0.0380906 
C    -0.9744137    2.6050887    0.1723345 
C    -0.4839675    1.3434197    2.2808543 
O    -0.2577273    1.6970839    3.3763606 
O    -1.0975201    3.7561567   -0.0457108 
C    -3.0274786   -0.5365317    1.3051600 
C    -3.9118043    1.6117808    1.1122481 
C    -5.1790551    1.1490392    1.4934382 
C    -5.3564442   -0.2125792    1.7931209 
C    -4.2535252   -1.0818989    1.6921379 
N    -1.8014978   -1.2830377    1.1428435 
C    -1.5746389   -1.9136716   -0.1516698 
C    -1.1171805   -3.2019076    0.0568930 
C    -1.0316991   -3.4406999    1.4790066 
C    -1.4699606   -2.2533510    2.1354778 
H    -3.7147848    2.6665769    0.8653388 
H    -6.0184327    1.8592024    1.5538384 
H    -6.3427797   -0.5992146    2.0952193 
H    -4.3336569   -2.1578876    1.9072613 
H    -0.7963343   -3.8848112   -0.7399753 
C    -1.5301347   -2.1352596    3.5284480 
N    -2.8542382    0.7741407    1.0356787 
C    -1.8969526    1.0635323   -2.4749917 
C    -1.0873926    2.1439143   -2.9159519 
C    -1.4022307    2.8690181   -4.0751670 
C    -2.5534223    2.5579626   -4.8201974 
C    -3.3835502    1.5063395   -4.3927710 
C    -3.0578759    0.7697632   -3.2440824 
H    -0.1885594    2.4139939   -2.3400306 
H    -0.7441713    3.6952835   -4.3926831 
H    -2.8083265    3.1391479   -5.7221461 
H    -4.2981895    1.2592405   -4.9585421 
H    -3.7250884   -0.0412631   -2.9083652 
C    -1.5675330    0.2636523   -1.2765045 
C    -1.7696008   -1.1011553   -1.3287140 
H    -2.0000014   -1.6365805   -2.2711184 
C    -1.1260468   -3.2466427    4.2925424 
H    -1.8652910   -1.2031541    4.0099543 
H    -1.1581833   -3.1876645    5.3926133 
C    -0.6702624   -4.4289951    3.6654691 
H    -0.3520860   -5.2815007    4.2882901 
C    -0.6149525   -4.5373163    2.2671973 
H    -0.2580249   -5.4644499    1.7898606 
C     2.2072378    2.0624215   -0.6116865 
C     1.7655025   -0.7714671   -1.1892941 
C     2.4153039    0.0985987    1.4724381 
C     3.5341782    4.4170423   -1.4585775 
C     3.6156747    3.2440131   -2.2257737 
C     2.9623402    2.0715268   -1.8035589 
C     2.1343397    3.2480092    0.1560588 
C     2.7959001    4.4126760   -0.2617127 
H     4.0466712    5.3350930   -1.7910271 
H     4.1976803    3.2331572   -3.1625345 
H     3.0513151    1.1568040   -2.4096982 
H     1.5626631    3.2607895    1.0978484 
H     2.7266119    5.3263459    0.3514134 
C     2.3935297   -2.7853223   -3.0860027 
C     1.6031952   -1.6839501   -3.4575488 
C     1.2833215   -0.6913064   -2.5166989 
C     2.5589066   -1.8827108   -0.8273099 
C     2.8673734   -2.8816545   -1.7674831 
H     2.6401889   -3.5666354   -3.8243468 
H     1.2228078   -1.5949081   -4.4887627 
H     0.6577339    0.1581830   -2.8298377 
H     2.9461723   -1.9743426    0.1987616 
H     3.4898038   -3.7394994   -1.4623683 
C     4.0447583   -0.7168500    3.6386246 
C     4.5535055    0.1531935    2.6592056 
C     3.7472061    0.5551615    1.5805080 
C     1.9131505   -0.7726481    2.4626966 
C     2.7231074   -1.1826411    3.5346899 
H     4.6784960   -1.0296613    4.4852679 
H     5.5892543    0.5250851    2.7324904 
H     4.1622839    1.2324063    0.8174546 
H     0.8764377   -1.1407957    2.4006224 
H     2.3098858   -1.8646858    4.2956697
42
Mn(ppy)(CO)3(pi-toluene) SCF Energy (au) BP86/SV(P) 	-2240.687141407 SCF Energy (au) PBE0/def2-TZVPP -2240.258077060 SCF Energy (au) PBE0/def2-TZVPP	 		-2240.2651011341 (Toluene Correction) Zero Point Energy (au) 		0.3071347 Chemical Potential (kJ mol-1) 	660.66 Dispersion Correction (au) PBE0/def2-TZVPP	-0.06641887
Mn    0.8237987   -0.8594160    0.4786974 
C     1.0628474   -1.8675046    1.9044272 
C     2.5472225   -0.2535550    0.4603087 
O     3.6692712    0.0730893    0.4656500 
O     1.2044805   -2.5383537    2.8500576 
C    -1.2598900    0.6267592    1.9507587 
C     0.8510151    1.5964249    2.3175729 
C     0.3267834    2.5567249    3.1899827 
C    -1.0559283    2.5438434    3.4431059 
C    -1.8476340    1.5753817    2.8187495 
C    -1.9770808   -0.4469917    1.2521614 
C    -1.1590913   -1.3377255    0.4867045 
C    -1.8256429   -2.3975498   -0.1709922 
C    -3.2220311   -2.5572915   -0.1039621 
C    -4.0063501   -1.6579849    0.6422947 
C    -3.3819458   -0.6050419    1.3221324 
N     0.0910300    0.6590979    1.7085660 
C     1.2230458   -2.2714588   -0.5354740 
O     1.4738748   -3.2337023   -1.1546186 
C     0.9917217    2.1846590   -1.1843964 
C     0.1239671    1.0730438   -1.3043404 
H     1.9275467    1.5712140    2.0889714 
H     0.9962716    3.2936057    3.6596342 
H    -1.5117337    3.2801123    4.1252635 
H    -2.9305170    1.5403725    3.0076890 
H    -4.0005868    0.0957038    1.9077768 
H     0.7170860    3.0295878   -0.5323879 
H    -0.8679378    1.0873271   -0.8277440 
H    -5.1004242   -1.7811169    0.6973801 
H    -3.7036573   -3.3959139   -0.6360200 
H    -1.2474890   -3.1334066   -0.7561116 
C     2.1841328    2.2085492   -1.9130101 
C     0.4629965    0.0037233   -2.1612587 
H    -0.2690714   -0.8026634   -2.3289686 
C     2.5138228    1.1396997   -2.7746209 
H     2.8701980    3.0672211   -1.8254074 
C     1.6654830    0.0308500   -2.9242757 
H     3.4529929    1.1806678   -3.3521353 
C     1.9880824   -1.0923224   -3.8815197 
H     2.9495268   -0.9158734   -4.4082620 
H     1.1916928   -1.2026311   -4.6523716 
H     2.0581210   -2.0671550   -3.3500072
42
Mn(ppy)(CO)3(CH3-sigma-toluene) SCF Energy (au) BP86/SV(P) 	-2240.682810613 SCF Energy (au) PBE0/def2-TZVPP -2240.254751949 SCF Energy (au) PBE0/def2-TZVPP	 		-2240.2620206999 (Toluene Correction) Zero Point Energy (au) 	0.3066434 Chemical Potential (kJ mol-1) 651.43 Dispersion Correction (au) PBE0/def2-TZVPP	-0.06228194
Mn    1.7710445   -1.5932743    0.1416746 
C     2.0640306   -2.7280108    1.4541966 
C     3.4913188   -0.9889377    0.1077930 
O     4.6131776   -0.6583046    0.0887547 
O     2.2305501   -3.4751088    2.3358599 
C    -0.2899344   -0.0993436    1.6097498 
C     1.8241723    0.8820276    1.9264797 
C     1.3024892    1.8878386    2.7467420 
C    -0.0799625    1.8922590    2.9980332 
C    -0.8743709    0.8947652    2.4255814 
C    -1.0113363   -1.2083530    0.9729280 
C    -0.2039270   -2.1088572    0.2108379 
C    -0.8650538   -3.2036740   -0.3909945 
C    -2.2538033   -3.3930463   -0.2646834 
C    -3.0302801   -2.4863863    0.4806939 
C    -2.4077082   -1.3946717    1.0997590 
N     1.0619603   -0.0854290    1.3674021 
C     2.1212349   -2.8628665   -1.0692979 
O     2.3316489   -3.6957920   -1.8612481 
C     1.1900475    0.2347762   -1.9923461 
C     0.2114349    1.3794332   -1.8921497 
C    -1.6280049    3.5337325   -1.7648443 
C    -2.0847365    2.2252454   -2.0052018 
C    -1.1738615    1.1592176   -2.0665040 
C     0.6552072    2.6958075   -1.6434654 
C    -0.2544262    3.7656118   -1.5836137 
H     2.9017650    0.8397104    1.7062035 
H     1.9737575    2.6469779    3.1764565 
H    -0.5346726    2.6668381    3.6370293 
H    -1.9583580    0.8777231    2.6092636 
H    -3.0210592   -0.6885398    1.6840160 
H     0.8377907   -0.6202971   -1.3322714 
H     2.2225611    0.5460211   -1.7425733 
H     1.2096238   -0.2189025   -3.0084742 
H    -2.3433505    4.3717053   -1.7190618 
H    -3.1614316    2.0326639   -2.1462226 
H    -1.5413564    0.1357145   -2.2519738 
H     1.7330283    2.8865211   -1.5028901 
H     0.1146894    4.7875659   -1.3947247 
H    -0.2909837   -3.9390722   -0.9799336 
H    -2.7348861   -4.2598102   -0.7498174 
H    -4.1180292   -2.6334784    0.5828368
15
Toluene SCF Energy (au) BP86/SV(P) 	-271.3609505251 SCF Energy (au) PBE0/def2-TZVPP -271.3261895967 SCF Energy (au) PBE0/def2-TZVPP	 		-271.3286203465 (Toluene Correction) Zero Point Energy (au) 	0.1241844 Chemical Potential (kJ mol-1) 244.61 Dispersion Correction (au) PBE0/def2-TZVPP	-0.01209246
H    -1.9755229   -0.1103447    2.5333088 
C    -1.2978443   -0.0705599    1.6643101 
C     0.4481105    0.0373286   -0.5746383 
C    -0.9532249    0.0122267   -0.7458224 
C    -1.8189296   -0.0422437    0.3593539 
C     0.0947560   -0.0423072    1.8516556 
C     0.9556425    0.0123049    0.7427167 
C     1.3788683    0.0618385   -1.7682317 
H    -1.3737896    0.0382148   -1.7662388 
H    -2.9102221   -0.0584174    0.1993765 
H     0.5158951   -0.0587489    2.8710394 
H     2.0477529    0.0385791    0.9021082 
H     2.3351968    0.5768699   -1.5318296 
H     0.9164535    0.5767593   -2.6381298 
H     1.6368578   -0.9715000   -2.0989788
11
Pyridine SCF Energy (au) BP86/SV(P) 	-248.1066178963 SCF Energy (au) PBE0/def2-TZVPP -248.0746668820 SCF Energy (au) PBE0/def2-TZVPP	 		-248.0783701332 (Toluene Correction) Zero Point Energy (au) 	0.0861989 Chemical Potential (kJ mol-1) 154.07 Dispersion Correction (au) PBE0/def2-TZVPP	-0.00841141
N    -0.0623389   -1.6175556    0.0000000 
C     0.0463563    1.2029361    0.0000000 
C     1.2246117    0.4388740    0.0000000 
C     1.1117848   -0.9634810    0.0000000 
C    -1.1826285   -0.8750598    0.0000000 
C    -1.1871995    0.5318292    0.0000000 
H     0.0888703    2.3052416    0.0000000 
H     2.2170745    0.9191503    0.0000000 
H     2.0211242   -1.5946039    0.0000000 
H    -2.1378511   -1.4343068    0.0000000 
H    -2.1398037    1.0869758    0.0000000
